# Supplementary material for: Impact of Subinhibitory Concentrations of Metronidazole on Morphology, Motility, Biofilm Formation and Colonization of Clostridioides difficile
Source: Antibiotics (Basel). 2022 May 5;11(5):624. doi: 10.3390/antibiotics11050624 (PMC9137534; doi:10.3390/antibiotics11050624)
Supplement: Supplementary file 1 [file antibiotics-11-00624-s001.zip]

Archive with 1 entries (1 files):
- antibiotics-1675016-supplementary-done.pdf
